# Supplementary material for: ty-5 Confers Broad-Spectrum Resistance to Geminiviruses
Source: Viruses. 2022 Aug 17;14(8):1804. doi: 10.3390/v14081804 (PMC9415776; doi:10.3390/v14081804)
Supplement: Supplementary file 1 [file viruses-14-01804-s001.zip]

Archive with 1 entries (1 files):
- viruses-1820728-supplementary.pdf
